# Supplementary material for: Exploration of Microbial Diversity and Community Structure of Lonar Lake: The Only Hypersaline Meteorite Crater Lake within Basalt Rock
Source: Front Microbiol. 2016 Jan 22;6:1553. doi: 10.3389/fmicb.2015.01553 (PMC4722114; doi:10.3389/fmicb.2015.01553)
Supplement: Supplementary Table3 — Bacterial family detect in less number of samples (≤4 samples) of Lonar Lake. [file Table3.xlsx]

## Sheet: Sheet1
Table S3 Bacterial family detect in less number of samples (≤ 4 samples) of Lonar Lake	Sample ID (% relative abundance)
Taxon	S1	S2	S3	W1	W2	W3
Bacteria;__Verrucomicrobia;__Verrucomicrobiae;__Verrucomicrobiales;__Verrucomicrobiaceae	0	0	0	0	0	1.3903
Bacteria;__Chlamydiae;__Chlamydiae;__Chlamydiales;__Waddliaceae	0	0	0	0	0	0.148961
Bacteria;__Actinobacteria;__Acidimicrobiia;__Acidimicrobiales;__Candidatus_Microthrix	0.000217654	0.00168968	0	0	0	0.0993075
Bacteria;__Bacteroidetes;__Sphingobacteriia;__Sphingobacteriales;__Chitinophagaceae	0.00108827	0	0.00114944	0	0	0.0496537
Bacteria;__Verrucomicrobia;__Opitutae;__Puniceicoccales;__Puniceicoccaceae	0	0	0	0.0111601	0	0.0496537
Bacteria;__Proteobacteria;__Alphaproteobacteria;__Rickettsiales;__Holosporaceae	0	0	0	0	0	0.0496537
Bacteria;__Firmicutes;__Bacilli;__Bacillales;__Planococcaceae	10.9961	0.232613	1.04714	0	0	0
Bacteria;__Nitrospirae;__Nitrospira;__Nitrospirales;__OPB95	0.465998	1.53057	0.703456	0	0	0
Bacteria;__Chloroflexi;__Thermomicrobia;__Sphaerobacterales;__Sphaerobacteraceae	0.493205	0.419887	0.401154	0	0	0
Bacteria;__Chloroflexi;__Anaerolineae;__Anaerolineales;__Anaerolineaceae	0.405272	0.0729381	0.289658	0	0	0
Bacteria;__Synergistetes;__Synergistia;__Synergistales;__Synergistaceae	0.0411367	0.00112646	0.234485	0	0	0
Bacteria;__Proteobacteria;__Alphaproteobacteria;__Rhizobiales;__Hyphomicrobiaceae	0.235067	0.0566044	0.188508	0	0	0
Bacteria;__Firmicutes;__Clostridia;__Clostridiales;__Peptococcaceae	0.111874	0.00901165	0.0701157	0	0	0
Bacteria;__Actinobacteria;__Rubrobacteria;__Rubrobacterales;__Rubrobacteriaceae	0.0356953	0.0109829	0.0666674	0	0	0
Bacteria;__Proteobacteria;__Deltaproteobacteria;__Myxococcales;__Nannocystaceae	0.0602902	0.0402708	0.0643685	0	0	0
Bacteria;__Actinobacteria;__Actinobacteria;__Pseudonocardiales;__Pseudonocardiaceae	0.0759614	0.00704035	0.0586213	0	0	0
Bacteria;__Firmicutes;__Bacilli;__Bacillales;__Paenibacillaceae	0.0565901	0.0391444	0.0540235	0	0	0
Bacteria;__Proteobacteria;__Alphaproteobacteria;__Rhizobiales;__Xanthobacteraceae	0.0261185	0.000844842	0.0436786	0	0	0
Bacteria;__Proteobacteria;__Alphaproteobacteria;__Rhizobiales;__Methylobacteriaceae	0.0228537	0.00732197	0.0413797	0	0	0
Bacteria;__Proteobacteria;__Deltaproteobacteria;__Syntrophobacterales;__Syntrophaceae	0.0130593	0.00450583	0.0402303	0	0	0
Bacteria;__Actinobacteria;__Nitriliruptoria;__Euzebyales;__Euzebyaceae	0.0393954	0.0540699	0.0356326	0	0	0
Bacteria;__Proteobacteria;__Alphaproteobacteria;__Rhizobiales;__Bradyrhizobiaceae	0.0404837	0.00309776	0.0333337	0	0	0
Bacteria;__Actinobacteria;__Actinobacteria;__Corynebacteriales;__Mycobacteriaceae	0.0230714	0.00366098	0.0333337	0	0	0
Bacteria;__Actinobacteria;__Actinobacteria;__Frankiales;__Geodermatophilaceae	0.0350423	0.0149255	0.0310348	0	0	0
Bacteria;__Actinobacteria;__Actinobacteria;__Micromonosporales;__Micromonosporaceae	0.0174123	0.0208394	0.0287359	0	0	0
Bacteria;__Firmicutes;__Bacilli;__Bacillales;__Alicyclobacillaceae	0.0507135	0.0245004	0.0241382	0	0	0
Bacteria;__Proteobacteria;__Deltaproteobacteria;__Myxococcales;__Polyangiaceae	0.0219831	0.00422421	0.0241382	0	0	0
Bacteria;__Actinobacteria;__Actinobacteria;__Corynebacteriales;__Nocardiaceae	0.0387425	0.00309776	0.0229887	0	0	0
Bacteria;__Actinobacteria;__Actinobacteria;__Corynebacteriales;__Corynebacteriaceae	0.028948	0.00337937	0.0229887	0	0	0
Bacteria;__Thermotogae;__Thermotogae;__Thermotogales;__Thermotogaceae	0.00565901	0.000281614	0.0195404	0	0	0
Bacteria;__Actinobacteria;__Actinobacteria;__Streptosporangiales;__Streptosporangiaceae	0.0141475	0.0121094	0.018391	0	0	0
Bacteria;__Firmicutes;__Clostridia;__Clostridiales;__Gracilibacteraceae	0.0165417	0.00450583	0.0172416	0	0	0
Bacteria;__Proteobacteria;__Deltaproteobacteria;__Desulfobacterales;__Desulfobacteraceae	0.0178477	0.00844842	0.0149427	0	0	0
Bacteria;__Firmicutes;__Bacilli;__Lactobacillales;__Enterococcaceae	0.0330835	0.000844842	0.0126438	0	0	0
Bacteria;__Proteobacteria;__Deltaproteobacteria;__Desulfovibrionales;__Desulfohalobiaceae	0.0187183	0.0453399	0.0126438	0	0	0
Bacteria;__Tenericutes;__Mollicutes;__Haloplasmatales;__Haloplasmataceae	0.0076179	0.044495	0.0103449	0	0	0
Bacteria;__Proteobacteria;__Alphaproteobacteria;__Rhizobiales;__Rhodobiaceae	0.00674728	0.00112646	0.0103449	0	0	0
Bacteria;__Proteobacteria;__Alphaproteobacteria;__Rhodospirillales;__Rhodospirillaceae	0.00740025	0.00563228	0.0091955	0	0	0
Bacteria;__Bacteroidetes;__Bacteroidia;__Bacteroidales;__Rikenellaceae	0.00783555	0.000844842	0.00804606	0	0	0
Bacteria;__Actinobacteria;__Actinobacteria;__Streptosporangiales;__Thermomonosporaceae	0.00631197	0.00704035	0.00804606	0	0	0
Bacteria;__Proteobacteria;__Gammaproteobacteria;__Xanthomonadales;__Sinobacteraceae	0.00282951	0.000281614	0.00804606	0	0	0
Bacteria;__Bacteroidetes;__Bacteroidia;__Bacteroidales;__Marinilabiaceae	0.00195889	0	0.00804606	0	0	0
Bacteria;__Proteobacteria;__Gammaproteobacteria;__Vibrionales;__Vibrionaceae	0.000217654	0.000844842	0.00804606	0	0	0
Bacteria;__Proteobacteria;__Deltaproteobacteria;__Myxococcales;__Haliangiaceae	0.0104474	0.0039426	0.00689662	0	0	0
Bacteria;__Firmicutes;__Clostridia;__Halanaerobiales;__Halobacteroidaceae	0.00478839	0.0109829	0.00689662	0	0	0
Bacteria;__Firmicutes;__Bacilli;__Lactobacillales;__Lactobacillaceae	0.0104474	0.00168968	0.00574719	0	0	0
Bacteria;__Proteobacteria;__Deltaproteobacteria;__Myxococcales;__Cystobacteraceae	0.00631197	0.000844842	0.00574719	0	0	0
Bacteria;__Proteobacteria;__Gammaproteobacteria;__Chromatiales;__Ectothiorhodospiraceae	0.0106651	0.0157704	0.00459775	0	0	0
Bacteria;__Acidobacteria;__Acidobacteria;__Acidobacteriales;__Acidobacteriaceae	0.00652963	0.00422421	0.00459775	0	0	0
Bacteria;__Actinobacteria;__Actinobacteria;__Micrococcales;__Micrococcaceae	0.00609432	0.00140807	0.00459775	0	0	0
Bacteria;__Proteobacteria;__Deltaproteobacteria;__Desulfobacterales;__Nitrospinaceae	0.0052237	0	0.00459775	0	0	0
Bacteria;__Proteobacteria;__Alphaproteobacteria;__Sphingomonadales;__Sphingomonadaceae	0.00174123	0.000281614	0.00459775	0	0	0
Bacteria;__Firmicutes;__Clostridia;__Clostridiales;__Christensenellaceae	0.00718259	0.00112646	0.00344831	0	0	0
Bacteria;__Proteobacteria;__Deltaproteobacteria;__Order_Incertae_Sedis;__Syntrophorhabdaceae	0.00696494	0	0.00344831	0	0	0
Bacteria;__Firmicutes;__Bacilli;__Lactobacillales;__Carnobacteriaceae	0.0052237	0	0.00344831	0	0	0
Bacteria;__Actinobacteria;__Actinobacteria;__Frankiales;__Sporichthyaceae	0.00348247	0.000844842	0.00344831	0	0	0
Bacteria;__Proteobacteria;__Deltaproteobacteria;__Desulfarculales;__Desulfarculaceae	0.00217654	0.000844842	0.00344831	0	0	0
Bacteria;__Firmicutes;__Clostridia;__Clostridiales;__Heliobacteriaceae	0	0	0.00344831	0	0	0
Bacteria;__Gemmatimonadetes;__Gemmatimonadetes;__Gemmatimonadales;__Gemmatimonadaceae	0	0	0.00344831	0	0	0
Bacteria;__Firmicutes;__Clostridia;__Clostridiales;__Eubacteriaceae	0.000217654	0.000563228	0.00229887	0.00111601	0	0
Bacteria;__Firmicutes;__Bacilli;__Bacillales;__Thermoactinomycetaceae	0.00565901	0.00140807	0.00229887	0	0	0
Bacteria;__Proteobacteria;__Deltaproteobacteria;__Syntrophobacterales;__Syntrophobacteraceae	0.00478839	0	0.00229887	0	0	0
Bacteria;__Proteobacteria;__Deltaproteobacteria;__Bdellovibrionales;__Bdellovibrionaceae	0.00435309	0.00112646	0.00229887	0	0	0
Bacteria;__Proteobacteria;__Alphaproteobacteria;__Rhizobiales;__Rhizobiaceae	0.00413543	0	0.00229887	0	0	0
Bacteria;__Proteobacteria;__Gammaproteobacteria;__Legionellales;__Legionellaceae	0.00217654	0.000281614	0.00229887	0	0	0
Bacteria;__Proteobacteria;__Alphaproteobacteria;__Rhizobiales;__Phyllobacteriaceae	0.000870617	0	0.00229887	0	0	0
Bacteria;__Proteobacteria;__Deltaproteobacteria;__Bdellovibrionales;__Bacteriovoracaceae	0.000870617	0	0.00229887	0	0	0
Bacteria;__Proteobacteria;__Betaproteobacteria;__Hydrogenophilales;__Hydrogenophilaceae	0.000652963	0	0.00229887	0	0	0
Bacteria;__Proteobacteria;__Betaproteobacteria;__Nitrosomonadales;__Nitrosomonadaceae	0.000435309	0	0.00229887	0	0	0
Bacteria;__Actinobacteria;__Thermoleophilia;__Solirubrobacterales;__Conexibacteraceae	0.000217654	0	0.00229887	0	0	0
Bacteria;__Fusobacteria;__Fusobacteria;__Fusobacteriales;__Leptotrichiaceae	0	0.000281614	0.00229887	0	0	0
Bacteria;__Chloroflexi;__Caldilineae;__Caldilineales;__Caldilineaceae	0	0	0.00229887	0	0	0
Bacteria;__Bacteroidetes;__Bacteroidia;__Bacteroidales;__Porphyromonadaceae	0.0100121	0.00450583	0.00114944	0	0	0
Bacteria;__Proteobacteria;__Epsilonproteobacteria;__Campylobacterales;__Helicobacteraceae	0.00544136	0.0366098	0.00114944	0	0	0
Bacteria;__Actinobacteria;__Actinobacteria;__Micrococcales;__Dermacoccaceae	0.00282951	0	0.00114944	0	0	0
Bacteria;__Proteobacteria;__Deltaproteobacteria;__Myxococcales;__Sorangiineae	0.00282951	0	0.00114944	0	0	0
Bacteria;__Bacteroidetes;__Sphingobacteriia;__Sphingobacteriales;__Sphingobacteriaceae	0.00108827	0.0211211	0.00114944	0	0	0
Bacteria;__Proteobacteria;__Deltaproteobacteria;__Myxococcales;__Cystobacterineae	0.000870617	0	0.00114944	0	0	0
Bacteria;__Nitrospirae;__Nitrospira;__Nitrospirales;__Nitrospiraceae	0.000652963	0.000563228	0.00114944	0	0	0
Bacteria;__Actinobacteria;__Thermoleophilia;__Gaiellales;__Gaiellaceae	0.000652963	0	0.00114944	0	0	0
Bacteria;__Actinobacteria;__Actinobacteria;__Corynebacteriales;__Dietziaceae	0.000435309	0.00563228	0.00114944	0	0	0
Bacteria;__Bacteroidetes;__Cytophagia;__Order_II_Incertae_Sedis;__Rhodothermaceae	0.000435309	0.000281614	0.00114944	0	0	0
Bacteria;__Proteobacteria;__Gammaproteobacteria;__Thiotrichales;__Piscirickettsiaceae	0.000217654	0.0174601	0.00114944	0	0	0
Bacteria;__Actinobacteria;__Actinobacteria;__Micrococcales;__Brevibacteriaceae	0	0.000563228	0.00114944	0	0	0
Bacteria;__Firmicutes;__Clostridia;__Thermoanaerobacterales;__Thermoanaerobacteraceae	0	0.000281614	0.00114944	0	0	0
Bacteria;__Proteobacteria;__Deltaproteobacteria;__Myxococcales;__Nannocystineae	0	0	0.00114944	0	0	0
Bacteria;__Spirochaetes;__Spirochaetes;__Spirochaetales;__Leptospiraceae	0	0	0	0.0468725	0	0
Bacteria;__Firmicutes;__Bacilli;__Lactobacillales;__Aerococcaceae	0.00304716	0.000281614	0	0.00111601	0	0
Bacteria;__Actinobacteria;__Actinobacteria;__Bifidobacteriales;__Bifidobacteriaceae	0.00130593	0	0	0.00111601	0	0
Bacteria;__Firmicutes;__Bacilli;__Lactobacillales;__Leuconostocaceae	0.000652963	0	0	0.00111601	0	0
Bacteria;__Bacteroidetes;__Cytophagia;__Cytophagales;__Flammeovirgaceae	0.000435309	0	0	0.00111601	0	0
Bacteria;__Bacteroidetes;__Cytophagia;__Cytophagales;__Cytophagaceae	0.00609432	0.000563228	0	0	0	0
Bacteria;__Actinobacteria;__Actinobacteria;__Micrococcales;__Intrasporangiaceae	0.00304716	0.00337937	0	0	0	0
Bacteria;__Actinobacteria;__Thermoleophilia;__Solirubrobacterales;__Patulibacteraceae	0.00304716	0	0	0	0	0
Bacteria;__Proteobacteria;__Betaproteobacteria;__Neisseriales;__Neisseriaceae	0.00282951	0.000281614	0	0	0	0
Bacteria;__Proteobacteria;__Betaproteobacteria;__Burkholderiales;__Burkholderiaceae	0.0023942	0	0	0	0	0
Bacteria;__Proteobacteria;__Deltaproteobacteria;__Desulfovibrionales;__Desulfonatronaceae	0.00130593	0.00112646	0	0	0	0
Bacteria;__Proteobacteria;__Gammaproteobacteria;__Pasteurellales;__Pasteurellaceae	0.00130593	0.000563228	0	0	0	0
Bacteria;__Actinobacteria;__Actinobacteria;__Actinomycetales;__Actinomycetaceae	0.000870617	0.000281614	0	0	0	0
Bacteria;__Deinococcus-Thermus;__Deinococci;__Deinococcales;__Deinococcaceae	0.000652963	0	0	0	0	0
Bacteria;__Proteobacteria;__Gammaproteobacteria;__Methylococcales;__Methylococcaceae	0.000652963	0	0	0	0	0
Bacteria;__Proteobacteria;__Gammaproteobacteria;__Oceanospirillales;__Alcanivoracaceae	0.000652963	0	0	0	0	0
Bacteria;__Actinobacteria;__Actinobacteria;__Streptosporangiales;__Nocardiopsaceae	0.000435309	0.000563228	0	0	0	0
Bacteria;__Firmicutes;__Clostridia;__Natranaerobiales;__Natranaerobiaceae	0.000435309	0.000563228	0	0	0	0
Bacteria;__Proteobacteria;__Alphaproteobacteria;__Rhodospirillales;__Candidatus_Alysiosphaera	0.000435309	0.000281614	0	0	0	0
Bacteria;__Proteobacteria;__Deltaproteobacteria;__Desulfuromonadales;__Desulfuromonadaceae	0.000435309	0.000281614	0	0	0	0
Bacteria;__Proteobacteria;__Deltaproteobacteria;__Desulfovibrionales;__Desulfovibrionaceae	0.000435309	0	0	0	0	0
Bacteria;__Proteobacteria;__Deltaproteobacteria;__Myxococcales;__Sandaracinaceae	0.000435309	0	0	0	0	0
Bacteria;__Proteobacteria;__Gammaproteobacteria;__Alteromonadales;__Pseudoalteromonadaceae	0.000435309	0	0	0	0	0
Bacteria;__Actinobacteria;__Acidimicrobiia;__Acidimicrobiales;__Iamiaceae	0.000217654	0	0	0	0	0
Bacteria;__Actinobacteria;__Thermoleophilia;__Solirubrobacterales;__Solirubrobacteraceae	0.000217654	0	0	0	0	0
Bacteria;__Proteobacteria;__Betaproteobacteria;__Rhodocyclales;__Rhodocyclaceae	0.000217654	0	0	0	0	0
Bacteria;__Verrucomicrobia;__Spartobacteria;__Chthoniobacterales;__Chthoniobacteraceae	0.000217654	0	0	0	0	0
Bacteria;__Fibrobacteres;__Fibrobacteria;__Fibrobacterales;__Fibrobacteraceae	0	0.00140807	0	0	0	0
Bacteria;__Lentisphaerae;__Lentisphaeria;__Victivallales;__Victivallaceae	0	0.000563228	0	0	0	0
Bacteria;__Proteobacteria;__Alphaproteobacteria;__Rickettsiales;__Rickettsiaceae	0	0.000563228	0	0	0	0
Bacteria;__Tenericutes;__Mollicutes;__Mycoplasmatales;__Mycoplasmataceae	0	0.000563228	0	0	0	0
Bacteria;__Actinobacteria;__Actinobacteria;__Propionibacteriales;__Nocardioidaceae	0.0267715	0.0191498	0.0149427	0.00223203	0	0
Bacteria;__Actinobacteria;__Coriobacteriia;__Coriobacteriales;__Coriobacteriaceae	0.709118	0.0515354	0.139082	0	0	0.0496537
Bacteria;__Deinococcus-Thermus;__Deinococci;__Deinococcales;__Trueperaceae	0.256179	0.510003	0.275865	0	0	0.0993075
Bacteria;__Firmicutes;__Clostridia;__Clostridiales;__Syntrophomonadaceae	1.36056	2.91161	1.00576	0.00223203	0	0
Bacteria;__Firmicutes;__Erysipelotrichi;__Erysipelotrichales;__Erysipelotrichaceae	0.398525	0.00366098	0.709203	0.00111601	0	0
Bacteria;__Planctomycetes;__Phycisphaerae;__Phycisphaerales;__Phycisphaeraceae	0.00848852	0.00760358	0.00344831	0.19307	0	0
Bacteria;__Proteobacteria;__Alphaproteobacteria;__Rhodospirillales;__Acetobacteraceae	0.0657316	0.0467479	0.091955	0	0.0348361	0
Bacteria;__Proteobacteria;__Betaproteobacteria;__Burkholderiales;__Oxalobacteraceae	0.00152358	0.000281614	0.00344831	0	0.17418	0
Bacteria;__Proteobacteria;__Gammaproteobacteria;__Alteromonadales;__Alteromonadaceae	0.0165417	0.0163336	0.0103449	0.00446405	0	0
Bacteria;__Proteobacteria;__Gammaproteobacteria;__Alteromonadales;__Idiomarinaceae	0.554148	10.3366	1.67818	0.0792369	0	0
Bacteria;__Proteobacteria;__Gammaproteobacteria;__Chromatiales;__Chromatiaceae	0.00130593	0.000844842	0.00114944	0.00111601	0	0
Bacteria;__Spirochaetes;__Spirochaetes;__Spirochaetales;__Spirochaetaceae	0.375018	0.479026	0.543684	0.00223203	0	0
